# Supplementary material for: Analyzing the Specificity of KAWLR Genetic Resources in Afghan Landrace Wheat for Ca-Rich High pH Soil Tolerance Using Proteomics
Source: Int J Mol Sci. 2025 Dec 25;27(1):239. doi: 10.3390/ijms27010239 (PMC12785328; doi:10.3390/ijms27010239)
Supplement: Supplementary file 1 [file ijms-27-00239-s001.zip]

Archive with 1 entries (1 files):
- ijms-4049440-supplementary.pdf
